# Supplementary material for: MitoCommun: a database for decoding mitochondrial communication networks
Source: BMC Genomics. 2026 Jan 16;27:182. doi: 10.1186/s12864-026-12549-6 (PMC12896290; doi:10.1186/s12864-026-12549-6)
Supplement: Supplementary file 1 — Additional file 1. [file 12864_2026_12549_MOESM1_ESM.xlsx]

## Sheet: mitoch
Reference Num	Author	Year	Title	Journal	Type of data				|DOI|	PMCID	PMID	|URL|
M001	H. Zhou; J. Ren; S. Toan; D. Mui	2021	Role of mitochondrial quality surveillance in myocardial infarction: From bench to bedside	Ageing Res Rev	Organelle Function & Dynamics	Cellular & Physiological Phenotypes	Proteins & Genes	Dynamics	10.1016/j.arr.2020.101250		33388396	https://www.ncbi.nlm.nih.gov/pubmed/33388396
M002	Y. Medkour; V. I. Titorenko	2016	Mitochondria operate as signaling platforms in yeast aging	Aging (Albany NY)	Cellular & Physiological Phenotypes	Organelle Function & Dynamics		Dynamics	10.18632/aging.100914	PMC4789576	26928478	https://www.ncbi.nlm.nih.gov/pubmed/26928478
M003	S. J. Kim; H. H. Mehta; J. Wan; C. Kuehnemann; J. Chen; J. F. Hu; A. R. Hoffman; P. Cohen	2018	Mitochondrial peptides modulate mitochondrial function during cellular senescence	Aging (Albany NY)	Proteins & Genes	Cellular & Physiological Phenotypes		Dynamics	10.18632/aging.101463	PMC6046248	29886458	https://www.ncbi.nlm.nih.gov/pubmed/29886458
M004	V. Srinivasan; A. Kriete; A. Sacan; S. M. Jazwinski	2010	Comparing the yeast retrograde response and NF-kappaB stress responses: implications for aging	Aging Cell	Signaling Pathways & Interactions	Proteins & Genes			10.1111/j.1474-9726.2010.00622.x	PMC2980572	20961379	https://www.ncbi.nlm.nih.gov/pubmed/20961379
M005	X. Cheng; A. S. Ivessa	2010	The migration of mitochondrial DNA fragments to the nucleus affects the chronological aging process of Saccharomyces cerevisiae	Aging Cell	Signaling Pathways & Interactions	Cellular & Physiological Phenotypes			10.1111/j.1474-9726.2010.00607.x	PMC3394387	20626726	https://www.ncbi.nlm.nih.gov/pubmed/20626726
M006	J. Burtscher; A. Soltany; N. P. Visavadiya; M. Burtscher; G. P. Millet; K. Khoramipour; A. V. Khamoui	2023	Mitochondrial stress and mitokines in aging	Aging Cell	Signaling Molecules & Metabolites	Proteins & Genes	Cellular & Physiological Phenotypes		10.1111/acel.13770	PMC9924952	36642986	https://www.ncbi.nlm.nih.gov/pubmed/36642986
M007	X. Huang; J. Liu; B. R. Withers; A. J. Samide; M. Leggas; R. C. Dickson	2013	Reducing signs of aging and increasing lifespan by drug synergy	Aging Cell	Signaling Pathways & Interactions	Cellular & Physiological Phenotypes			10.1111/acel.12090	PMC3714353	23601176	https://www.ncbi.nlm.nih.gov/pubmed/23601176
M008	Y. C. Long; T. M. Tan; I. Takao; B. L. Tang	2014	The biochemistry and cell biology of aging: metabolic regulation through mitochondrial signaling	Am J Physiol Endocrinol Metab	Signaling Pathways & Interactions	Cellular & Physiological Phenotypes			10.1152/ajpendo.00665.2013		24452454	https://www.ncbi.nlm.nih.gov/pubmed/24452454
M009	T. L. Merry; A. Chan; J. S. T. Woodhead; J. C. Reynolds; H. Kumagai; S. J. Kim; C. Lee	2020	Mitochondrial-derived peptides in energy metabolism	Am J Physiol Endocrinol Metab	Proteins & Genes	Cellular & Physiological Phenotypes			10.1152/ajpendo.00249.2020	PMC7750512	32776825	https://www.ncbi.nlm.nih.gov/pubmed/32776825
M010	S. J. Mentch; J. W. Locasale	2016	One-carbon metabolism and epigenetics: understanding the specificity	Ann N Y Acad Sci	Signaling Molecules & Metabolites	Organelle Function & Dynamics			10.1111/nyas.12956	PMC4801744	26647078	https://www.ncbi.nlm.nih.gov/pubmed/26647078
M011	M. T. Ryan; N. J. Hoogenraad	2007	Mitochondrial-nuclear communications	Annu Rev Biochem	Signaling Molecules & Metabolites	Signaling Pathways & Interactions	Proteins & Genes		10.1146/annurev.biochem.76.052305.091720		17227225	https://www.ncbi.nlm.nih.gov/pubmed/17227225
M012	J. J. Ruprecht; E. R. S. Kunji	2021	Structural Mechanism of Transport of Mitochondrial Carriers	Annu Rev Biochem	Proteins & Genes	Organelle Function & Dynamics		Protein Localization	10.1146/annurev-biochem-072820-020508		33556281	https://www.ncbi.nlm.nih.gov/pubmed/33556281
M013	Z. Liu; R. A. Butow	2006	Mitochondrial retrograde signaling	Annu Rev Genet	Signaling Pathways & Interactions	Proteins & Genes			10.1146/annurev.genet.40.110405.090613		16771627	https://www.ncbi.nlm.nih.gov/pubmed/16771627
M014	M. E. Shirtliff; B. P. Krom; R. A. Meijering; B. M. Peters; J. Zhu; M. A. Scheper; M. L. Harris; M. A. Jabra-Rizk	2009	Farnesol-induced apoptosis in Candida albicans	Antimicrob Agents Chemother	Signaling Molecules & Metabolites	Organelle Function & Dynamics			10.1128/AAC.01551-08	PMC2687256	19364863	https://www.ncbi.nlm.nih.gov/pubmed/19364863
M015	S. Rius-Perez; S. Perez; M. B. Toledano; J. Sastre	2023	Mitochondrial Reactive Oxygen Species and Lytic Programmed Cell Death in Acute Inflammation	Antioxid Redox Signal	Signaling Molecules & Metabolites	Cellular & Physiological Phenotypes			10.1089/ars.2022.0209	PMC10619893	37450339	https://www.ncbi.nlm.nih.gov/pubmed/37450339
M016	P. Hernansanz-Agustin; J. A. Enriquez	2021	Generation of Reactive Oxygen Species by Mitochondria	Antioxidants (Basel)	Proteins & Genes	Organelle Function & Dynamics			10.3390/antiox10030415	PMC8001687	33803273	https://www.ncbi.nlm.nih.gov/pubmed/33803273
M017	Y. Toyokawa; J. Koonthongkaew; H. Takagi	2021	An overview of branched-chain amino acid aminotransferases: functional differences between mitochondrial and cytosolic isozymes in yeast and human	Appl Microbiol Biotechnol	Signaling Molecules & Metabolites				10.1007/s00253-021-11612-4		34622336	https://www.ncbi.nlm.nih.gov/pubmed/34622336
M018	B. Kavakcioglu; L. Tarhan	2018	Yeast caspase-dependent apoptosis in Saccharomyces cerevisiae BY4742 induced by antifungal and potential antitumor agent clotrimazole	Arch Microbiol	Cellular & Physiological Phenotypes	Signaling Pathways & Interactions			10.1007/s00203-017-1425-7		28819786	https://www.ncbi.nlm.nih.gov/pubmed/28819786
M019	R. P. Chakrabarty; N. S. Chandel	2022	Beyond ATP, new roles of mitochondria	Biochem (Lond)	Signaling Molecules & Metabolites	Organelle Function & Dynamics	Signaling Pathways & Interactions		10.1042/bio_2022_119	PMC9558425	36248614	https://www.ncbi.nlm.nih.gov/pubmed/36248614
M020	N. Vardar Acar; R. K. Ozgul	2023	A big picture of the mitochondria-mediated signals: From mitochondria to organism	Biochem Biophys Res Commun	Signaling Molecules & Metabolites	Organelle Function & Dynamics			10.1016/j.bbrc.2023.08.032		37619311	https://www.ncbi.nlm.nih.gov/pubmed/37619311
M021	T. A. Trendeleva; R. A. Zvyagilskaya	2018	Retrograde Signaling as a Mechanism of Yeast Adaptation to Unfavorable Factors	Biochemistry (Mosc)	Signaling Pathways & Interactions	Proteins & Genes			10.1134/S0006297918020025		29618296	https://www.ncbi.nlm.nih.gov/pubmed/29618296
M022	S. M. Jazwinski	2013	The retrograde response: when mitochondrial quality control is not enough	Biochim Biophys Acta	Signaling Pathways & Interactions	Proteins & Genes			10.1016/j.bbamcr.2012.02.010	PMC3389569	22374136	https://www.ncbi.nlm.nih.gov/pubmed/22374136
M023	L. Tretter; A. Patocs; C. Chinopoulos	2016	Succinate, an intermediate in metabolism, signal transduction, ROS, hypoxia, and tumorigenesis	Biochim Biophys Acta	Signaling Molecules & Metabolites	Signaling Pathways & Interactions	Cellular & Physiological Phenotypes		10.1016/j.bbabio.2016.03.012		26971832	https://www.ncbi.nlm.nih.gov/pubmed/26971832
M024	V. Raja; M. Salsaa; A. S. Joshi; Y. Li; C. W. T. van Roermund; N. Saadat; P. Lazcano; M. Schmidtke; M. Huttemann; S. V. Gupta; R. J. A. Wanders; M. L. Greenberg	2019	Cardiolipin-deficient cells depend on anaplerotic pathways to ameliorate defective TCA cycle function	Biochim Biophys Acta Mol Cell Biol Lipids	Signaling Molecules & Metabolites				10.1016/j.bbalip.2019.02.001	PMC6639082	30731133	https://www.ncbi.nlm.nih.gov/pubmed/30731133
M025	B. A. Benayoun; C. Lee	2019	MOTS-c: A Mitochondrial-Encoded Regulator of the Nucleus	Bioessays	Signaling Molecules & Metabolites	Proteins & Genes			10.1002/bies.201900046	PMC8224472	31378979	https://www.ncbi.nlm.nih.gov/pubmed/31378979
M026	A. Pierleoni; P. L. Martelli; P. Fariselli; R. Casadio	2006	BaCelLo: a balanced subcellular localization predictor	Bioinformatics	Proteins & Genes			Protein Localization	10.1093/bioinformatics/btl222		16873501	https://www.ncbi.nlm.nih.gov/pubmed/16873501
M027	J. J. Almagro Armenteros; C. K. Sønderby; S. K. Sønderby; H. Nielsen; O. Winther	2017	DeepLoc: prediction of protein subcellular localization using deep learning	Bioinformatics	Proteins & Genes			Protein Localization	10.1093/bioinformatics/btx431		29036616
M028	R. Milanesi; P. Coccetti; F. Tripodi	2020	The Regulatory Role of Key Metabolites in the Control of Cell Signaling	Biomolecules	Signaling Molecules & Metabolites	Signaling Pathways & Interactions			10.3390/biom10060862	PMC7356591	32516886
M029	C. Dong; Z. Shi; L. Huang; H. Zhao; Z. Xu; J. Lian	2021	Cloning and characterization of a panel of mitochondrial targeting sequences for compartmentalization engineering in Saccharomyces cerevisiae	Biotechnol Bioeng	Proteins & Genes			Protein Localization	10.1002/bit.27896		34273106	https://www.ncbi.nlm.nih.gov/pubmed/34273106
M030	N. S. Chandel	2014	Mitochondria as signaling organelles	BMC Biol	Signaling Molecules & Metabolites	Signaling Pathways & Interactions			10.1186/1741-7007-12-34	PMC4035690	24884669	https://www.ncbi.nlm.nih.gov/pubmed/24884669
M031	S. M. Fendt; U. Sauer	2010	Transcriptional regulation of respiration in yeast metabolizing differently repressive carbon substrates	BMC Syst Biol	Signaling Molecules & Metabolites	Signaling Pathways & Interactions			10.1186/1752-0509-4-12	PMC2847992	20167065	https://www.ncbi.nlm.nih.gov/pubmed/20167065
M032	A. A. Khan; Z. Khan; A. Malik; A. Shrivastava; S. K. Jain; A. Alshamsan	2015	Computational prediction of Escherichia coli proteins host subcellular targeting and their implications in colorectal cancer etiology	Cancer Lett	Proteins & Genes			Protein Localization	10.1016/j.canlet.2015.04.024		25917565	https://www.ncbi.nlm.nih.gov/pubmed/25917565
M033	B. Han; P. Sivaramakrishnan; C. J. Lin; I. A. A. Neve; J. He; L. W. R. Tay; J. N. Sowa; A. Sizovs; G. Du; J. Wang; C. Herman; M. C. Wang	2017	Microbial Genetic Composition Tunes Host Longevity	Cell	Organelle Function & Dynamics	Signaling Molecules & Metabolites		Dynamics	10.1016/j.cell.2017.05.036	PMC5635830	28622510	https://www.ncbi.nlm.nih.gov/pubmed/28622510
M034	Q. Zhang; X. Wu; P. Chen; L. Liu; N. Xin; Y. Tian; A. Dillin	2018	The Mitochondrial Unfolded Protein Response Is Mediated Cell-Non-autonomously by Retromer-Dependent Wnt Signaling	Cell	Organelle Function & Dynamics	Signaling Pathways & Interactions			10.1016/j.cell.2018.06.029	PMC6086732	30057120	https://www.ncbi.nlm.nih.gov/pubmed/30057120
M035	K. M. Berendzen; J. Durieux; L. W. Shao; Y. Tian; H. E. Kim; S. Wolff; Y. Liu; A. Dillin	2016	Neuroendocrine Coordination of Mitochondrial Stress Signaling and Proteostasis	Cell	Signaling Pathways & Interactions	Proteins & Genes			10.1016/j.cell.2016.08.042	PMC5922979	27610575	https://www.ncbi.nlm.nih.gov/pubmed/27610575
M036	A. Delaunay; D. Pflieger; M. B. Barrault; J. Vinh; M. B. Toledano	2002	A thiol peroxidase is an H2O2 receptor and redox-transducer in gene activation	Cell	Signaling Molecules & Metabolites	Signaling Pathways & Interactions			10.1016/s0092-8674(02)01048-6		12437921	https://www.ncbi.nlm.nih.gov/pubmed/12437921
M037	Y. T. Chong; J. L. Koh; H. Friesen; S. K. Duffy; M. J. Cox; A. Moses; J. Moffat; C. Boone; B. J. Andrews	2015	Yeast Proteome Dynamics from Single Cell Imaging and Automated Analysis	Cell	Proteins & Genes			Protein Localization	10.1016/j.cell.2015.04.051		26046442
M038	M. Carraro; P. Bernardi	2016	Calcium and reactive oxygen species in regulation of the mitochondrial permeability transition and of programmed cell death in yeast	Cell Calcium	Signaling Molecules & Metabolites	Cellular & Physiological Phenotypes	Signaling Pathways & Interactions		10.1016/j.ceca.2016.03.005	PMC4996716	26995056	https://www.ncbi.nlm.nih.gov/pubmed/26995056
M039	D. Zhang; H. Liu; Y. Zhang; J. Li; Y. Fu; Y. Zheng; J. Wu; M. Ma; Z. Wen; C. Wang	2020	Heat shock protein 60 (HSP60) modulates adiponectin signaling by stabilizing adiponectin receptor	Cell Commun Signal	Proteins & Genes	Signaling Pathways & Interactions			10.1186/s12964-020-00546-5	PMC7147001	32272950	https://www.ncbi.nlm.nih.gov/pubmed/32272950
M040	A. Arlia-Ciommo; A. Piano; A. Leonov; V. Svistkova; V. I. Titorenko	2014	Quasi-programmed aging of budding yeast: a trade-off between programmed processes of cell proliferation, differentiation, stress response, survival and death defines yeast lifespan	Cell Cycle	Signaling Pathways & Interactions	Cellular & Physiological Phenotypes			10.4161/15384101.2014.965063	PMC4614525	25485579	https://www.ncbi.nlm.nih.gov/pubmed/25485579
M041	R. A. Butow	2002	Cellular responses to mitochondrial dysfunction: it's not always downhill	Cell Death Differ	Signaling Pathways & Interactions				10.1038/sj.cdd.4401083		12232791	https://www.ncbi.nlm.nih.gov/pubmed/12232791
M042	L. Sainero-Alcolado; J. Liano-Pons; M. V. Ruiz-Perez; M. Arsenian-Henriksson	2022	Targeting mitochondrial metabolism for precision medicine in cancer	Cell Death Differ	Signaling Molecules & Metabolites	Organelle Function & Dynamics	Proteins & Genes		10.1038/s41418-022-01022-y	PMC9287557	35831624	https://www.ncbi.nlm.nih.gov/pubmed/35831624
M043	K. Z. Lee; M. Lestradet; C. Socha; S. Schirmeier; A. Schmitz; C. Spenle; O. Lefebvre; C. Keime; W. M. Yamba; R. Bou Aoun; S. Liegeois; Y. Schwab; P. Simon-Assmann; F. Dalle; D. Ferrandon	2016	Enterocyte Purge and Rapid Recovery Is a Resilience Reaction of the Gut Epithelium to Pore-Forming Toxin Attack	Cell Host Microbe	Cellular & Physiological Phenotypes	Organelle Function & Dynamics			10.1016/j.chom.2016.10.010		27889464	https://www.ncbi.nlm.nih.gov/pubmed/27889464
M044	Y. P. Wang; A. Sharda; S. N. Xu; N. van Gastel; C. H. Man; U. Choi; W. Z. Leong; X. Li; D. T. Scadden	2021	Malic enzyme 2 connects the Krebs cycle intermediate fumarate to mitochondrial biogenesis	Cell Metab	Signaling Molecules & Metabolites	Proteins & Genes	Organelle Function & Dynamics		10.1016/j.cmet.2021.03.003	PMC10472834	33770508	https://www.ncbi.nlm.nih.gov/pubmed/33770508
M045	M. Rigon; A. R. Townley; M. Campanella	2021	Mitochondria ensure immune surveillance by retro-communication with the nucleus	Cell Metab	Signaling Pathways & Interactions	Proteins & Genes			10.1016/j.cmet.2021.04.013		33951470	https://www.ncbi.nlm.nih.gov/pubmed/33951470
M046	J. Nikkanen; S. Forsstrom; L. Euro; I. Paetau; R. A. Kohnz; L. Wang; D. Chilov; J. Viinamaki; A. Roivainen; P. Marjamaki; H. Liljenback; S. Ahola; J. Buzkova; M. Terzioglu; N. A. Khan; S. Pirnes-Karhu; A. Paetau; T. Lonnqvist; A. Sajantila; P. Isohanni; H. Tyynismaa; D. K. Nomura; B. J. Battersby; V. Velagapudi; C. J. Carroll; A. Suomalainen	2016	Mitochondrial DNA Replication Defects Disturb Cellular dNTP Pools and Remodel One-Carbon Metabolism	Cell Metab	Signaling Molecules & Metabolites	Proteins & Genes			10.1016/j.cmet.2016.01.019		26924217	https://www.ncbi.nlm.nih.gov/pubmed/26924217
M047	M. Picard; O. S. Shirihai	2022	Mitochondrial signal transduction	Cell Metab	Signaling Molecules & Metabolites	Organelle Function & Dynamics			10.1016/j.cmet.2022.10.008	PMC9692202	36323233	https://www.ncbi.nlm.nih.gov/pubmed/36323233
M048	T. Konig; H. M. McBride	2024	Mitochondrial-derived vesicles in metabolism, disease, and aging	Cell Metab	Organelle Function & Dynamics	Cellular & Physiological Phenotypes			10.1016/j.cmet.2023.11.014		38171335	https://www.ncbi.nlm.nih.gov/pubmed/38171335
M049	J. Yun; T. Finkel	2014	Mitohormesis	Cell Metab	Signaling Pathways & Interactions				10.1016/j.cmet.2014.01.011	PMC4016106	24561260	https://www.ncbi.nlm.nih.gov/pubmed/24561260
M050	F. Zhang; L. Zhang; Y. Qi; H. Xu	2016	Mitochondrial cAMP signaling	Cell Mol Life Sci	Signaling Molecules & Metabolites	Signaling Pathways & Interactions			10.1007/s00018-016-2282-2	PMC5097110	27233501	https://www.ncbi.nlm.nih.gov/pubmed/27233501
M051	M. O. Abdullah; R. X. Zeng; C. L. Margerum; D. Papadopoli; C. Monnin; K. B. Punter; C. Chu; M. Al-Rofaidi; N. F. Al-Tannak; D. Berardi; Z. Rattray; N. J. W. Rattray; S. A. Abraham; E. L. Eskelinen; D. G. Watson; D. Avizonis; I. Topisirovic; E. Y. W. Chan	2022	Mitochondrial hyperfusion via metabolic sensing of regulatory amino acids	Cell Rep	Signaling Molecules & Metabolites	Organelle Function & Dynamics		Dynamics	10.1016/j.celrep.2022.111198		35977476	https://www.ncbi.nlm.nih.gov/pubmed/35977476
M052	P. Deng; C. M. Haynes	2016	The mitokine quest(ion)	Cell Res	Proteins & Genes	Signaling Pathways & Interactions			10.1038/cr.2016.138	PMC5143424	27886169	https://www.ncbi.nlm.nih.gov/pubmed/27886169
M053	L. W. Shao; R. Niu; Y. Liu	2016	Neuropeptide signals cell non-autonomous mitochondrial unfolded protein response	Cell Res	Signaling Pathways & Interactions	Proteins & Genes			10.1038/cr.2016.118	PMC5099867	27767096	https://www.ncbi.nlm.nih.gov/pubmed/27767096
M054	R. P. Chakrabarty; N. S. Chandel	2021	Mitochondria as Signaling Organelles Control Mammalian Stem Cell Fate	Cell Stem Cell	Signaling Molecules & Metabolites	Signaling Pathways & Interactions			10.1016/j.stem.2021.02.011	PMC7944920	33667360	https://www.ncbi.nlm.nih.gov/pubmed/33667360
M055	N. Baker; S. Wade; M. Triolo; J. Girgis; D. Chwastek; S. Larrigan; P. Feige; R. Fujita; C. Crist; M. A. Rudnicki; Y. Burelle; M. Khacho	2022	The mitochondrial protein OPA1 regulates the quiescent state of adult muscle stem cells	Cell Stem Cell	Proteins & Genes	Organelle Function & Dynamics		Dynamics	10.1016/j.stem.2022.07.010	PMC10249109	35998642	https://www.ncbi.nlm.nih.gov/pubmed/35998642
M056	A. Shamaei-Tousi; A. Steptoe; K. O'Donnell; J. Palmen; J. W. Stephens; S. J. Hurel; M. Marmot; K. Homer; F. D'Aiuto; A. R. Coates; S. E. Humphries; B. Henderson	2007	Plasma heat shock protein 60 and cardiovascular disease risk: the role of psychosocial, genetic, and biological factors	Cell Stress Chaperones	Proteins & Genes	Signaling Pathways & Interactions			10.1379/csc-300.1	PMC2134800	18229457	https://www.ncbi.nlm.nih.gov/pubmed/18229457
M057	S. Nashine; M. C. Kenney	2020	Effects of Mitochondrial-Derived Peptides (MDPs) on Mitochondrial and Cellular Health in AMD	Cells	Proteins & Genes	Signaling Pathways & Interactions			10.3390/cells9051102	PMC7290668	32365540	https://www.ncbi.nlm.nih.gov/pubmed/32365540
M058	C. Q. Y. Yong; B. L. Tang	2018	A Mitochondrial Encoded Messenger at the Nucleus	Cells	Proteins & Genes	Signaling Pathways & Interactions			10.3390/cells7080105	PMC6115982	30104535	https://www.ncbi.nlm.nih.gov/pubmed/30104535
M059	S. Lagies; D. Pan; D. A. Mohl; D. A. Plattner; I. E. Gentle; B. Kammerer	2023	Mitochondrial Metabolomics of Sym1-Depleted Yeast Cells Revealed Them to Be Lysine Auxotroph	Cells	Signaling Molecules & Metabolites			Metabolites	10.3390/cells12050692	PMC10000845	36899826	https://www.ncbi.nlm.nih.gov/pubmed/36899826
M060	B. Robson	2022	Computers and preventative diagnosis. A survey with bioinformatics examples of mitochondrial small open reading frame peptides as portents of a new generation of powerful biomarkers	Comput Biol Med	Proteins & Genes				10.1016/j.compbiomed.2021.105116		34896883	https://www.ncbi.nlm.nih.gov/pubmed/34896883
M061	M. Osusky; J. Kissova; L. Kovac	1997	Interspecies transplacement of mitochondria in yeasts	Curr Genet	Organelle Function & Dynamics	Signaling Molecules & Metabolites			10.1007/s002940050243		9309166	https://www.ncbi.nlm.nih.gov/pubmed/9309166
M062	D. G. Ryan; C. Frezza; L. A. O'Neill	2021	TCA cycle signalling and the evolution of eukaryotes	Curr Opin Biotechnol	Signaling Molecules & Metabolites	Signaling Pathways & Interactions			10.1016/j.copbio.2020.09.014	PMC7116391	33137653	https://www.ncbi.nlm.nih.gov/pubmed/33137653
M063	L. Chatre; M. Ricchetti	2014	Are mitochondria the Achilles' heel of the Kingdom Fungi?	Curr Opin Microbiol	Organelle Function & Dynamics	Signaling Pathways & Interactions			10.1016/j.mib.2014.05.001		24906191	https://www.ncbi.nlm.nih.gov/pubmed/24906191
M064	C. M. Haynes; K. Petrova; C. Benedetti; Y. Yang; D. Ron	2007	ClpP mediates activation of a mitochondrial unfolded protein response in C. elegans	Dev Cell	Signaling Pathways & Interactions	Proteins & Genes			10.1016/j.devcel.2007.07.016		17925224	https://www.ncbi.nlm.nih.gov/pubmed/17925224
M065	J. M. Hardwick; W. C. Cheng	2004	Mitochondrial programmed cell death pathways in yeast	Dev Cell	Signaling Pathways & Interactions	Cellular & Physiological Phenotypes			10.1016/j.devcel.2004.10.013		15525523	https://www.ncbi.nlm.nih.gov/pubmed/15525523
M066	L. T. Chen; C. T. Lin; L. Y. Lin; J. M. Hsu; Y. C. Wu; C. L. Pan	2021	Neuronal mitochondrial dynamics coordinate systemic mitochondrial morphology and stress response to confer pathogen resistance in C. elegans	Dev Cell	Organelle Function & Dynamics	Organelle Function & Dynamics		Dynamics	10.1016/j.devcel.2021.04.021		33984269	https://www.ncbi.nlm.nih.gov/pubmed/33984269
M067	Y. Liu; J. Zhou; N. Zhang; X. Wu; Q. Zhang; W. Zhang; X. Li; Y. Tian	2022	Two sensory neurons coordinate the systemic mitochondrial stress response via GPCR signaling in C. elegans	Dev Cell	Proteins & Genes	Signaling Pathways & Interactions	Cellular & Physiological Phenotypes		10.1016/j.devcel.2022.10.001		36309009	https://www.ncbi.nlm.nih.gov/pubmed/36309009
M068	R. Hazan Ben-Menachem; D. Lintzer; T. Ziv; K. Das; I. Rosenhek-Goldian; Z. Porat; H. Ben Ami Pilo; S. Karniely; A. Saada; N. Regev-Rudzki; O. Pines	2023	Mitochondrial-derived vesicles retain membrane potential and contain a functional ATP synthase	EMBO Rep	Signaling Pathways & Interactions	Proteins & Genes			10.15252/embr.202256114	PMC10157309	36929726	https://www.ncbi.nlm.nih.gov/pubmed/36929726
M069	N. T. Boardman; G. Trani; M. Scalabrin; V. Romanello; R. C. I. Wust	2023	Intracellular to Interorgan Mitochondrial Communication in Striated Muscle in Health and Disease	Endocr Rev	Proteins & Genes	Organelle Function & Dynamics			10.1210/endrev/bnad004	PMC10335175	36725366	https://www.ncbi.nlm.nih.gov/pubmed/36725366
M070	W. L. Miller	1988	Molecular biology of steroid hormone synthesis	Endocr Rev	Proteins & Genes	Signaling Pathways & Interactions			10.1210/edrv-9-3-295		3061784	https://www.ncbi.nlm.nih.gov/pubmed/3061784
M071	S. Bettinazzi; J. Liang; E. Rodriguez; M. Bonneau; R. Holt; B. Whitehead; D. K. Dowling; N. Lane; M. F. Camus	2024	Assessing the role of mitonuclear interactions on mitochondrial function and organismal fitness in natural Drosophila populations	Evolution Letters	Proteins & Genes				10.1093/evlett/qrae043
M072	B. Miller; S. J. Kim; H. Kumagai; H. H. Mehta; W. Xiang; J. Liu; K. Yen; P. Cohen	2020	Peptides derived from small mitochondrial open reading frames: Genomic, biological, and therapeutic implications	Exp Cell Res	Proteins & Genes	Signaling Pathways & Interactions			10.1016/j.yexcr.2020.112056	PMC7778388	32387288	https://www.ncbi.nlm.nih.gov/pubmed/32387288
M073	Z. Al Amir Dache; A. Otandault; R. Tanos; B. Pastor; R. Meddeb; C. Sanchez; G. Arena; L. Lasorsa; A. Bennett; T. Grange; S. El Messaoudi; T. Mazard; C. Prevostel; A. R. Thierry	2020	Blood contains circulating cell-free respiratory competent mitochondria	FASEB J	Organelle Function & Dynamics				10.1096/fj.201901917RR		31957088	https://www.ncbi.nlm.nih.gov/pubmed/31957088
M074	B. Han; C. J. Lin; G. Hu; M. C. Wang	2019	'Inside Out'- a dialogue between mitochondria and bacteria	FEBS J	Signaling Pathways & Interactions	Organelle Function & Dynamics			10.1111/febs.14692	PMC6613823	30390412	https://www.ncbi.nlm.nih.gov/pubmed/30390412
M075	H. Kitagaki; Y. Araki; K. Funato; H. Shimoi	2007	Ethanol-induced death in yeast exhibits features of apoptosis mediated by mitochondrial fission pathway	FEBS Lett	Organelle Function & Dynamics	Cellular & Physiological Phenotypes			10.1016/j.febslet.2007.05.048		17544409	https://www.ncbi.nlm.nih.gov/pubmed/17544409
M076	R. J. Hunt; J. M. Bateman	2018	Mitochondrial retrograde signaling in the nervous system	FEBS Lett	Signaling Molecules & Metabolites	Signaling Pathways & Interactions			10.1002/1873-3468.12890		29086414	https://www.ncbi.nlm.nih.gov/pubmed/29086414
M077	N. Guaragnella; L. P. Coyne; X. J. Chen; S. Giannattasio	2018	Mitochondria-cytosol-nucleus crosstalk: learning from Saccharomyces cerevisiae	FEMS Yeast Res	Signaling Pathways & Interactions	Proteins & Genes			10.1093/femsyr/foy088	PMC6110143	30165482	https://www.ncbi.nlm.nih.gov/pubmed/30165482
M078	C. Malina; C. Larsson; J. Nielsen	2018	Yeast mitochondria: an overview of mitochondrial biology and the potential of mitochondrial systems biology	FEMS Yeast Res	Proteins & Genes	Signaling Pathways & Interactions			10.1093/femsyr/foy040		29788060	https://www.ncbi.nlm.nih.gov/pubmed/29788060
M079	H. W. Chang; L. Shtessel; S. S. Lee	2015	Collaboration between mitochondria and the nucleus is key to long life in Caenorhabditis elegans	Free Radic Biol Med	Proteins & Genes	Cellular & Physiological Phenotypes			10.1016/j.freeradbiomed.2014.10.576	PMC4280335	25450327	https://www.ncbi.nlm.nih.gov/pubmed/25450327
M080	J. D. Plummer; J. E. Johnson	2019	Extension of Cellular Lifespan by Methionine Restriction Involves Alterations in Central Carbon Metabolism and Is Mitophagy-Dependent	Front Cell Dev Biol	Signaling Molecules & Metabolites	Signaling Pathways & Interactions			10.3389/fcell.2019.00301	PMC6892753	31850341	https://www.ncbi.nlm.nih.gov/pubmed/31850341
M081	L. Yang; H. Tang; X. Lin; Y. Wu; S. Zeng; Y. Pan; Y. Li; G. Xiang; Y. F. Lin; S. M. Zhuang; Z. Song; Y. Jiang; X. Liu	2020	OPA1-Exon4b Binds to mtDNA D-Loop for Transcriptional and Metabolic Modulation, Independent of Mitochondrial Fusion	Front Cell Dev Biol	Organelle Function & Dynamics	Proteins & Genes			10.3389/fcell.2020.00180	PMC7179665	32373606	https://www.ncbi.nlm.nih.gov/pubmed/32373606
M082	Q. Li; T. Hoppe	2023	Role of amino acid metabolism in mitochondrial homeostasis	Front Cell Dev Biol	Signaling Molecules & Metabolites	Signaling Pathways & Interactions			10.3389/fcell.2023.1127618	PMC10008872	36923249	https://www.ncbi.nlm.nih.gov/pubmed/36923249
M083	I. Bohovych; O. Khalimonchuk	2016	Sending Out an SOS: Mitochondria as a Signaling Hub	Front Cell Dev Biol	Signaling Molecules & Metabolites	Signaling Pathways & Interactions			10.3389/fcell.2016.00109	PMC5061732	27790613	https://www.ncbi.nlm.nih.gov/pubmed/27790613
M084	G. B. Stefano; P. Buttiker; S. Weissenberger; T. Esch; M. Anders; J. Raboch; R. M. Kream; R. Ptacek	2023	Independent and sensory human mitochondrial functions reflecting symbiotic evolution	Front Cell Infect Microbiol	Organelle Function & Dynamics				10.3389/fcimb.2023.1130197	PMC10302212	37389212	https://www.ncbi.nlm.nih.gov/pubmed/37389212
M085	P. Dakik; V. I. Titorenko	2016	Communications between Mitochondria, the Nucleus, Vacuoles, Peroxisomes, the Endoplasmic Reticulum, the Plasma Membrane, Lipid Droplets, and the Cytosol during Yeast Chronological Aging	Front Genet	Signaling Pathways & Interactions	Signaling Molecules & Metabolites			10.3389/fgene.2016.00177	PMC5037234	27729926	https://www.ncbi.nlm.nih.gov/pubmed/27729926
M086	S. Hill; K. Sataranatarajan; H. Van Remmen	2018	Role of Signaling Molecules in Mitochondrial Stress Response	Front Genet	Signaling Molecules & Metabolites	Proteins & Genes	Signaling Pathways & Interactions		10.3389/fgene.2018.00225	PMC6048194	30042784	https://www.ncbi.nlm.nih.gov/pubmed/30042784
M087	A. Angajala; S. Lim; J. B. Phillips; J. H. Kim; C. Yates; Z. You; M. Tan	2018	Diverse Roles of Mitochondria in Immune Responses: Novel Insights Into Immuno-Metabolism	Front Immunol	Signaling Molecules & Metabolites	Signaling Pathways & Interactions	Proteins & Genes		10.3389/fimmu.2018.01605	PMC6052888	30050539	https://www.ncbi.nlm.nih.gov/pubmed/30050539
M088	M. Picard; B. S. McEwen; E. S. Epel; C. Sandi	2018	An energetic view of stress: Focus on mitochondria	Front Neuroendocrinol	Signaling Molecules & Metabolites	Signaling Pathways & Interactions			10.1016/j.yfrne.2018.01.001	PMC5964020	29339091	https://www.ncbi.nlm.nih.gov/pubmed/29339091
M089	N. Guaragnella; M. Zdralevic; L. Antonacci; S. Passarella; E. Marra; S. Giannattasio	2012	The role of mitochondria in yeast programmed cell death	Front Oncol	Proteins & Genes	Signaling Pathways & Interactions	Cellular & Physiological Phenotypes		10.3389/fonc.2012.00070	PMC3388595	22783546	https://www.ncbi.nlm.nih.gov/pubmed/22783546
M090	C. Giordani; A. Silvestrini; A. Giuliani; F. Olivieri; M. R. Rippo	2021	MicroRNAs as Factors in Bidirectional Crosstalk Between Mitochondria and the Nucleus During Cellular Senescence	Front Physiol	Proteins & Genes	Signaling Pathways & Interactions			10.3389/fphys.2021.734976	PMC8458936	34566699	https://www.ncbi.nlm.nih.gov/pubmed/34566699
M091	E. N. Dedkova; L. A. Blatter	2014	Role of beta-hydroxybutyrate, its polymer poly-beta-hydroxybutyrate and inorganic polyphosphate in mammalian health and disease	Front Physiol	Signaling Molecules & Metabolites	Proteins & Genes		Protein Modification	10.3389/fphys.2014.00260	PMC4102118	25101001	https://www.ncbi.nlm.nih.gov/pubmed/25101001
M092	B. Gonzalez; A. Mas; G. Beltran; P. J. Cullen; M. J. Torija	2017	Role of Mitochondrial Retrograde Pathway in Regulating Ethanol-Inducible Filamentous Growth in Yeast	Front Physiol	Signaling Pathways & Interactions				10.3389/fphys.2017.00148	PMC5372830	28424625	https://www.ncbi.nlm.nih.gov/pubmed/28424625
M093	S. M. Jazwinski; A. Kriete	2012	The yeast retrograde response as a model of intracellular signaling of mitochondrial dysfunction	Front Physiol	Signaling Pathways & Interactions	Proteins & Genes			10.3389/fphys.2012.00139	PMC3354551	22629248	https://www.ncbi.nlm.nih.gov/pubmed/22629248
M094	J. L. Koh; Y. T. Chong; H. Friesen; A. Moses; C. Boone; B. J. Andrews; J. Moffat	2015	CYCLoPs: A Comprehensive Database Constructed from Automated Analysis of Protein Abundance and Subcellular Localization Patterns in Saccharomyces cerevisiae	G3 (Bethesda)	Proteins & Genes			Protein Localization	10.1534/g3.115.017830	PMC4478550	26048563
M095	F. Zhang; T. Pracheil; J. Thornton; Z. Liu	2013	Adenosine Triphosphate (ATP) Is a Candidate Signaling Molecule in the Mitochondria-to-Nucleus Retrograde Response Pathway	Genes (Basel)	Signaling Molecules & Metabolites	Proteins & Genes	Signaling Pathways & Interactions		10.3390/genes4010086	PMC3899953	24605246	https://www.ncbi.nlm.nih.gov/pubmed/24605246
M096	Y. Fannjiang; W. C. Cheng; S. J. Lee; B. Qi; J. Pevsner; J. M. McCaffery; R. B. Hill; G. Basanez; J. M. Hardwick	2004	Mitochondrial fission proteins regulate programmed cell death in yeast	Genes Dev	Organelle Function & Dynamics	Cellular & Physiological Phenotypes			10.1101/gad.1247904	PMC528898	15520274	https://www.ncbi.nlm.nih.gov/pubmed/15520274
M097	C. Priesnitz; T. Becker	2018	Pathways to balance mitochondrial translation and protein import	Genes Dev	Proteins & Genes	Organelle Function & Dynamics			10.1101/gad.316547.118	PMC6169841	30275044	https://www.ncbi.nlm.nih.gov/pubmed/30275044
M098	P. A. Kirchman; S. Kim; C. Y. Lai; S. M. Jazwinski	1999	Interorganelle signaling is a determinant of longevity in Saccharomyces cerevisiae	Genetics	Cellular & Physiological Phenotypes	Proteins & Genes			10.1093/genetics/152.1.179	PMC1460582	10224252	https://www.ncbi.nlm.nih.gov/pubmed/10224252
M099	M. Mortz; C. Degletagne; C. Romestaing; C. Duchamp	2020	Comparative genomic analysis identifies small open reading frames (sORFs) with peptide-encoding features in avian 16S rDNA	Genomics	Proteins & Genes				10.1016/j.ygeno.2019.06.026		31247329	https://www.ncbi.nlm.nih.gov/pubmed/31247329
M100	M. Bodzioch; K. Lapicka-Bodzioch; B. Zapala; W. Kamysz; B. Kiec-Wilk; A. Dembinska-Kiec	2009	Evidence for potential functionality of nuclearly-encoded humanin isoforms	Genomics	Proteins & Genes				10.1016/j.ygeno.2009.05.006		19477263	https://www.ncbi.nlm.nih.gov/pubmed/19477263
M101	P. Guda; C. Guda; S. Subramaniam	2007	Reconstruction of pathways associated with amino acid metabolism in human mitochondria	Genomics Proteomics Bioinformatics	Signaling Pathways & Interactions	Signaling Molecules & Metabolites			10.1016/S1672-0229(08)60004-2	PMC5054205	18267298	https://www.ncbi.nlm.nih.gov/pubmed/18267298
M102	D. N. Jackson; A. L. Theiss	2020	Gut bacteria signaling to mitochondria in intestinal inflammation and cancer	Gut Microbes	Signaling Molecules & Metabolites	Signaling Pathways & Interactions	Cellular & Physiological Phenotypes		10.1080/19490976.2019.1592421	PMC7524274	30913966	https://www.ncbi.nlm.nih.gov/pubmed/30913966
M103	J. C. Reynolds; C. P. Bwiza; C. Lee	2020	Mitonuclear genomics and aging	Hum Genet	Proteins & Genes	Organelle Function & Dynamics			10.1007/s00439-020-02119-5	PMC7147958	31997134	https://www.ncbi.nlm.nih.gov/pubmed/31997134
M104	S. Horke; J. Xiao; E. M. Schutz; G. L. Kramer; P. Wilgenbus; I. Witte; M. Selbach; J. F. Teiber	2015	Novel Paraoxonase 2-Dependent Mechanism Mediating the Biological Effects of the Pseudomonas aeruginosa Quorum-Sensing Molecule N-(3-Oxo-Dodecanoyl)-L-Homoserine Lactone	Infect Immun	Organelle Function & Dynamics	Cellular & Physiological Phenotypes	Signaling Molecules & Metabolites		10.1128/IAI.00141-15	PMC4534671	26056385	https://www.ncbi.nlm.nih.gov/pubmed/26056385
M105	U. Cagin; J. A. Enriquez	2015	The complex crosstalk between mitochondria and the nucleus: What goes in between?	Int J Biochem Cell Biol	Signaling Molecules & Metabolites	Signaling Pathways & Interactions	Organelle Function & Dynamics		10.1016/j.biocel.2015.01.026		25666554	https://www.ncbi.nlm.nih.gov/pubmed/25666554
M106	M. A. Di Noia; P. Scarcia; G. Agrimi; O. B. Ocheja; E. Wahid; I. Pisano; E. Paradies; L. Palmieri; C. Guaragnella; N. Guaragnella	2023	Inactivation of HAP4 Accelerates RTG-Dependent Osmoadaptation in Saccharomyces cerevisiae	Int J Mol Sci	Proteins & Genes	Signaling Pathways & Interactions			10.3390/ijms24065320	PMC10049445	36982394	https://www.ncbi.nlm.nih.gov/pubmed/36982394
M107	K. Gonzalez-Arzola; A. Diaz-Quintana	2023	Mitochondrial Factors in the Cell Nucleus	Int J Mol Sci	Proteins & Genes	Signaling Pathways & Interactions	Protein Localization		10.3390/ijms241713656	PMC10563088	37686461	https://www.ncbi.nlm.nih.gov/pubmed/37686461
M108	V. Plocek; K. Fadrhonc; J. Marsikova; L. Vachova; A. Pokorna; O. Hlavacek; D. Wilkinson; Z. Palkova	2021	Mitochondrial Retrograde Signaling Contributes to Metabolic Differentiation in Yeast Colonies	Int J Mol Sci	Signaling Pathways & Interactions	Signaling Molecules & Metabolites			10.3390/ijms22115597	PMC8198273	34070491	https://www.ncbi.nlm.nih.gov/pubmed/34070491
M109	T. Shimura	2023	Mitochondrial Signaling Pathways Associated with DNA Damage Responses	Int J Mol Sci	Signaling Molecules & Metabolites	Signaling Pathways & Interactions			10.3390/ijms24076128	PMC10094106	37047099	https://www.ncbi.nlm.nih.gov/pubmed/37047099
M110	T. Di Mambro; G. Pellielo; E. D. Agyapong; M. Carinci; D. Chianese; C. Giorgi; G. Morciano; S. Patergnani; P. Pinton; A. Rimessi	2023	The Tricky Connection between Extracellular Vesicles and Mitochondria in Inflammatory-Related Diseases	Int J Mol Sci	Signaling Molecules & Metabolites	Signaling Pathways & Interactions			10.3390/ijms24098181	PMC10179665	37175888	https://www.ncbi.nlm.nih.gov/pubmed/37175888
M111	S. G. Kang; M. J. Choi; S. B. Jung; H. K. Chung; J. Y. Chang; J. T. Kim; Y. E. Kang; J. H. Lee; H. J. Hong; S. M. Jun; H. J. Ro; J. M. Suh; H. Kim; J. Auwerx; H. S. Yi; M. Shong	2021	Differential roles of GDF15 and FGF21 in systemic metabolic adaptation to the mitochondrial integrated stress response	iScience	Proteins & Genes	Signaling Pathways & Interactions			10.1016/j.isci.2021.102181	PMC7920832	33718833	https://www.ncbi.nlm.nih.gov/pubmed/33718833
M112	S. T. Chiu; W. W. Tseng; A. C. Wei	2022	Mathematical modeling and analysis of mitochondrial retrograde signaling dynamics	iScience	Signaling Pathways & Interactions				10.1016/j.isci.2022.105502	PMC9700271	36444303	https://www.ncbi.nlm.nih.gov/pubmed/36444303
M113	A. Shteinfer-Kuzmine; A. Verma; T. Arif; O. Aizenberg; A. Paul; V. Shoshan-Barmaz	2021	Mitochondria and nucleus cross-talk: Signaling in metabolism, apoptosis, and differentiation, and function in cancer	IUBMB Life	Signaling Pathways & Interactions	Signaling Pathways & Interactions			10.1002/iub.2407		33179373	https://www.ncbi.nlm.nih.gov/pubmed/33179373
M114	D. Journo; A. Mor; H. Abeliovich	2009	Aup1-mediated regulation of Rtg3 during mitophagy	J Biol Chem	Organelle Function & Dynamics	Signaling Pathways & Interactions			10.1074/jbc.M109.048140	PMC2791017	19840933	https://www.ncbi.nlm.nih.gov/pubmed/19840933
M115	Y. Kurihara; T. Kanki; Y. Aoki; Y. Hirota; T. Saigusa; T. Uchiumi; D. Kang	2012	Mitophagy plays an essential role in reducing mitochondrial production of reactive oxygen species and mutation of mitochondrial DNA by maintaining mitochondrial quantity and quality in yeast	J Biol Chem	Signaling Pathways & Interactions	Organelle Function & Dynamics			10.1074/jbc.M111.280156	PMC3270981	22157017	https://www.ncbi.nlm.nih.gov/pubmed/22157017
M116	C. Schwarzer; Z. Fu; T. Morita; A. G. Whitt; A. M. Neely; C. Li; T. E. Machen	2015	Paraoxonase 2 serves a proapopotic function in mouse and human cells in response to the Pseudomonas aeruginosa quorum-sensing molecule N-(3-Oxododecanoyl)-homoserine lactone	J Biol Chem	Cellular & Physiological Phenotypes	Signaling Pathways & Interactions	Signaling Molecules & Metabolites		10.1074/jbc.M114.620039	PMC4358143	25627690	https://www.ncbi.nlm.nih.gov/pubmed/25627690
M117	C. Chevtzoff; E. D. Yoboue; A. Galinier; L. Casteilla; B. Daignan-Fornier; M. Rigoulet; A. Devin	2010	Reactive oxygen species-mediated regulation of mitochondrial biogenesis in the yeast Saccharomyces cerevisiae	J Biol Chem	Signaling Pathways & Interactions	Organelle Function & Dynamics			10.1074/jbc.M109.019570	PMC2804331	19897478	https://www.ncbi.nlm.nih.gov/pubmed/19897478
M118	S. Kim; T. R. Ramalho; C. M. Haynes	2024	Regulation of proteostasis and innate immunity via mitochondria-nuclear communication	J Cell Biol	Proteins & Genes	Signaling Pathways & Interactions			10.1083/jcb.202310005	PMC10857905	38335010	https://www.ncbi.nlm.nih.gov/pubmed/38335010
M119	I. Hijazi; J. Knupp; A. Chang	2020	Retrograde signaling mediates an adaptive survival response to endoplasmic reticulum stress in Saccharomyces cerevisiae	J Cell Sci	Signaling Pathways & Interactions				10.1242/jcs.241539	PMC7132770	32005698	https://www.ncbi.nlm.nih.gov/pubmed/32005698
M120	J. Juwono; R. D. Martinus	2016	Does Hsp60 Provide a Link between Mitochondrial Stress and Inflammation in Diabetes Mellitus?	J Diabetes Res	Proteins & Genes	Signaling Pathways & Interactions			10.1155/2016/8017571	PMC4960334	27478851	https://www.ncbi.nlm.nih.gov/pubmed/27478851
M121	S. G. Kang; H. S. Yi; M. J. Choi; M. J. Ryu; S. Jung; H. K. Chung; J. Y. Chang; Y. K. Kim; S. E. Lee; H. W. Kim; H. Choi; D. S. Kim; J. H. Lee; K. S. Kim; H. J. Kim; C. H. Lee; Y. Oike; M. Shong	2017	ANGPTL6 expression is coupled with mitochondrial OXPHOS function to regulate adipose FGF21	J Endocrinol	Proteins & Genes	Signaling Pathways & Interactions			10.1530/JOE-16-0549		28184000	https://www.ncbi.nlm.nih.gov/pubmed/28184000
M122	J. Kim; J. W. Choi; J. Namkung	2021	Expression Profile of Mouse Gm20594, Nuclear-Encoded Humanin-Like Gene	J Lifestyle Med	Proteins & Genes				10.15280/jlm.2021.11.1.13	PMC7957044	33763338	https://www.ncbi.nlm.nih.gov/pubmed/33763338
M123	J. T. Kim; M. A. Lim; S. E. Lee; H. J. Kim; H. Y. Koh; J. H. Lee; S. M. Jun; J. M. Kim; K. H. Kim; H. S. Shin; S. W. Cho; K. S. Kim; M. Shong; B. S. Koo; Y. E. Kang	2022	Adrenomedullin2 stimulates progression of thyroid cancer in mice and humans under nutrient excess conditions	J Pathol	Proteins & Genes	Signaling Pathways & Interactions			10.1002/path.5997	PMC9826144	36098211	https://www.ncbi.nlm.nih.gov/pubmed/36098211
M124	J. Cai; Z. Dong	2023	Two-way communication between the nucleus and mitochondria via a micropeptide in renal fibrosis	Kidney Int	Proteins & Genes	Signaling Pathways & Interactions			10.1016/j.kint.2023.02.009		37085255	https://www.ncbi.nlm.nih.gov/pubmed/37085255
M125	H. Zhang; X. Li; W. Fan; S. Pandovski; Y. Tian; A. Dillin	2023	Inter-tissue communication of mitochondrial stress and metabolic health	Life Metab	Proteins & Genes	Signaling Pathways & Interactions			10.1093/lifemeta/load001	PMC10399134	37538245	https://www.ncbi.nlm.nih.gov/pubmed/37538245
M126	V. Maximov; A. Martynenko; G. Hunsmann; V. Tarantul	2002	Mitochondrial 16S rRNA gene encodes a functional peptide, a potential drug for Alzheimer's disease and target for cancer therapy	Med Hypotheses	Proteins & Genes				10.1016/s0306-9877(02)00223-2		12445508	https://www.ncbi.nlm.nih.gov/pubmed/12445508
M127	D. Pan; N. Wiedemann; B. Kammerer	2019	Heat Stress-Induced Metabolic Remodeling in Saccharomyces cerevisiae	Metabolites	Signaling Molecules & Metabolites			Metabolites	10.3390/metabo9110266	PMC6918159	31694329	https://www.ncbi.nlm.nih.gov/pubmed/31694329
M128	Z. Hashim; Y. Mukai; T. Bamba; E. Fukusaki	2014	Metabolic profiling of retrograde pathway transcription factors rtg1 and rtg3 knockout yeast	Metabolites	Signaling Pathways & Interactions				10.3390/metabo4030580	PMC4192681	25007314	https://www.ncbi.nlm.nih.gov/pubmed/25007314
M129	K. G. Hewton; A. S. Johal; S. J. Parker	2021	Transporters at the Interface between Cytosolic and Mitochondrial Amino Acid Metabolism	Metabolites	Signaling Molecules & Metabolites	Signaling Pathways & Interactions			10.3390/metabo11020112	PMC7920303	33669382	https://www.ncbi.nlm.nih.gov/pubmed/33669382
M130	D. Pan; C. Lindau; S. Lagies; N. Wiedemann; B. Kammerer	2018	Metabolic profiling of isolated mitochondria and cytoplasm reveals compartment-specific metabolic responses	Metabolomics	Signaling Molecules & Metabolites			Metabolites	10.1007/s11306-018-1352-x	PMC5878833	29628813	https://www.ncbi.nlm.nih.gov/pubmed/29628813
M131	M. Mejias-Ortiz; A. Mencher; P. Morales; J. Tronchoni; R. Gonzalez	2023	Saccharomyces cerevisiae responds similarly to co-culture or to a fraction enriched in Metschnikowia pulcherrima extracellular vesicles	Microb Biotechnol	Organelle Function & Dynamics	Signaling Pathways & Interactions			10.1111/1751-7915.14240	PMC10128137	36840970	https://www.ncbi.nlm.nih.gov/pubmed/36840970
M132	G. E. Janssens; L. M. Veenhoff	2016	Evidence for the hallmarks of human aging in replicatively aging yeast	Microb Cell	Cellular & Physiological Phenotypes				10.15698/mic2016.07.510	PMC5354591	28357364	https://www.ncbi.nlm.nih.gov/pubmed/28357364
M133	D. A. Knorre; S. S. Sokolov; A. N. Zyrina; F. F. Severin	2016	How do yeast sense mitochondrial dysfunction?	Microb Cell	Signaling Molecules & Metabolites	Signaling Pathways & Interactions			10.15698/mic2016.11.537	PMC5349209	28357322	https://www.ncbi.nlm.nih.gov/pubmed/28357322
M134	P. Ramesh; S. K. Bajire; A. Kanichery; M. A. Najar; R. P. Shastry; T. S. K. Prasad	2022	6-Methylcoumarin rescues bacterial quorum sensing induced ribosome-inactivating stress in Caenorhabditis elegans	Microb Pathog	Proteins & Genes				10.1016/j.micpath.2022.105833		36265737	https://www.ncbi.nlm.nih.gov/pubmed/36265737
M135	C. Capt; M. Passamonti; S. Breton	2016	The human mitochondrial genome may code for more than 13 proteins	Mitochondrial DNA A DNA Mapp Seq Anal	Proteins & Genes				10.3109/19401736.2014.1003924		25630734	https://www.ncbi.nlm.nih.gov/pubmed/25630734
M136	L. D. Popov	2017	Mitochondrial networking in diabetic left ventricle cardiomyocytes	Mitochondrion	Signaling Pathways & Interactions	Organelle Function & Dynamics			10.1016/j.mito.2016.12.002		28007605	https://www.ncbi.nlm.nih.gov/pubmed/28007605
M137	H. Gonczarowska-Jorge; R. P. Zahedi; A. Sickmann	2017	The proteome of baker's yeast mitochondria	Mitochondrion	Proteins & Genes				10.1016/j.mito.2016.08.007		27535110	https://www.ncbi.nlm.nih.gov/pubmed/27535110
M138	C. Ruiz-Roig; N. Noriega; A. Duch; F. Posas; E. de Nadal	2012	The Hog1 SAPK controls the Rtg1/Rtg3 transcriptional complex activity by multiple regulatory mechanisms	Mol Biol Cell	Proteins & Genes	Signaling Pathways & Interactions		Protein Localization	10.1091/mbc.E12-04-0289	PMC3484105	22956768	https://www.ncbi.nlm.nih.gov/pubmed/22956768
M139	M. Garcia; X. Darzacq; T. Delaveau; L. Jourdren; R. H. Singer; C. Jacq	2007	Mitochondria-associated yeast mRNAs and the biogenesis of molecular complexes	Mol Biol Cell	Organelle Function & Dynamics	Proteins & Genes			10.1091/mbc.e06-09-0827	PMC1783778	17108321	https://www.ncbi.nlm.nih.gov/pubmed/17108321
M140	J. Nunnari; W. F. Marshall; A. Straight; A. Murray; J. W. Sedat; P. Walter	1997	Mitochondrial transmission during mating in Saccharomyces cerevisiae is determined by mitochondrial fusion and fission and the intramitochondrial segregation of mitochondrial DNA	Mol Biol Cell	Organelle Function & Dynamics				10.1091/mbc.8.7.1233	PMC276149	9243504	https://www.ncbi.nlm.nih.gov/pubmed/9243504
M141	K. P. Wedaman; A. Reinke; S. Anderson; J. Yates, 3rd; J. M. McCaffery; T. Powers	2003	Tor kinases are in distinct membrane-associated protein complexes in Saccharomyces cerevisiae	Mol Biol Cell	Proteins & Genes	Signaling Pathways & Interactions			10.1091/mbc.e02-09-0609	PMC151591	12631735	https://www.ncbi.nlm.nih.gov/pubmed/12631735
M142	J. Y. Wu; T. W. Huang; Y. T. Hsieh; Y. F. Wang; C. C. Yen; G. L. Lee; C. C. Yeh; Y. J. Peng; Y. Y. Kuo; H. T. Wen; H. C. Lin; C. W. Hsiao; K. K. Wu; H. J. Kung; Y. J. Hsu; C. C. Kuo	2020	Cancer-Derived Succinate Promotes Macrophage Polarization and Cancer Metastasis via Succinate Receptor	Mol Cell	Signaling Molecules & Metabolites	Signaling Pathways & Interactions			10.1016/j.molcel.2019.10.023		31735641	https://www.ncbi.nlm.nih.gov/pubmed/31735641
M143	R. Quintana-Cabrera; L. Scorrano	2023	Determinants and outcomes of mitochondrial dynamics	Mol Cell	Organelle Function & Dynamics			Dynamics	10.1016/j.molcel.2023.02.012		36889315	https://www.ncbi.nlm.nih.gov/pubmed/36889315
M144	A. Murley; J. Nunnari	2016	The Emerging Network of Mitochondria-Organelle Contacts	Mol Cell	Proteins & Genes	Signaling Pathways & Interactions			10.1016/j.molcel.2016.01.031	PMC5554544	26942669	https://www.ncbi.nlm.nih.gov/pubmed/26942669
M145	C. M. Haynes; Y. Yang; S. P. Blais; T. A. Neubert; D. Ron	2010	The matrix peptide exporter HAF-1 signals a mitochondrial UPR by activating the transcription factor ZC376.7 in C. elegans	Mol Cell	Signaling Pathways & Interactions	Proteins & Genes			10.1016/j.molcel.2010.01.015	PMC2846537	20188671	https://www.ncbi.nlm.nih.gov/pubmed/20188671
M146	A. M. Nargund; C. J. Fiorese; M. W. Pellegrino; P. Deng; C. M. Haynes	2015	Mitochondrial and nuclear accumulation of the transcription factor ATFS-1 promotes OXPHOS recovery during the UPR(mt)	Mol Cell	Proteins & Genes	Signaling Pathways & Interactions	Protein Localization		10.1016/j.molcel.2015.02.008	PMC4385436	25773600	https://www.ncbi.nlm.nih.gov/pubmed/25773600
M147	R. A. Butow; N. G. Avadhani	2004	Mitochondrial signaling: the retrograde response	Mol Cell	Signaling Pathways & Interactions				10.1016/s1097-2765(04)00179-0		15068799	https://www.ncbi.nlm.nih.gov/pubmed/15068799
M148	T. A. Poor; N. S. Chandel	2023	SnapShot: Mitochondrial signaling	Mol Cell	Signaling Molecules & Metabolites	Signaling Pathways & Interactions	Proteins & Genes		10.1016/j.molcel.2023.01.008		36931250	https://www.ncbi.nlm.nih.gov/pubmed/36931250
M149	Z. Liu; R. A. Butow	1999	A transcriptional switch in the expression of yeast tricarboxylic acid cycle genes in response to a reduction or loss of respiratory function	Mol Cell Biol	Signaling Pathways & Interactions				10.1128/MCB.19.10.6720	PMC84662	10490611	https://www.ncbi.nlm.nih.gov/pubmed/10490611
M150	N. Matsumoto; I. Hori; M. K. Kajita; T. Murase; W. Nakamura; T. Tsuji; S. Miyake; M. Inatani; Y. Konishi	2022	Intermitochondrial signaling regulates the uniform distribution of stationary mitochondria in axons	Mol Cell Neurosci	Organelle Function & Dynamics				10.1016/j.mcn.2022.103704		35131465	https://www.ncbi.nlm.nih.gov/pubmed/35131465
M151	T. A. Tarasenko; M. V. Koulintchenko	2022	Heterogeneity of the Mitochondrial Population in Cells of Plants and Other Organisms	Molecular Biology	Organelle Function & Dynamics				10.1134/s0026893322020157
M152	V. Eisner; M. Picard; G. Hajnoczky	2018	Mitochondrial dynamics in adaptive and maladaptive cellular stress responses	Nat Cell Biol	Organelle Function & Dynamics			Dynamics	10.1038/s41556-018-0133-0	PMC6716149	29950571	https://www.ncbi.nlm.nih.gov/pubmed/29950571
M153	R. M. Monaghan; R. G. Barnes; K. Fisher; T. Andreou; N. Rooney; G. B. Poulin; A. J. Whitmarsh	2015	A nuclear role for the respiratory enzyme CLK-1 in regulating mitochondrial stress responses and longevity	Nat Cell Biol	Proteins & Genes	Signaling Pathways & Interactions			10.1038/ncb3170	PMC4539581	25961505	https://www.ncbi.nlm.nih.gov/pubmed/25961505
M154	H. Ashida; M. Ogawa; M. Kim; H. Mimuro; C. Sasakawa	2011	Bacteria and host interactions in the gut epithelial barrier	Nat Chem Biol	Cellular & Physiological Phenotypes	Organelle Function & Dynamics			10.1038/nchembio.741		22173358	https://www.ncbi.nlm.nih.gov/pubmed/22173358
M155	F. N. Vogtle; J. M. Burkhart; H. Gonczarowska-Jorge; C. Kucukkose; A. A. Taskin; D. Kopczynski; R. Ahrends; D. Mossmann; A. Sickmann; R. P. Zahedi; C. Meisinger	2017	Landscape of submitochondrial protein distribution	Nat Commun	Proteins & Genes			Protein Localization	10.1038/s41467-017-00359-0	PMC5561175	28819139	https://www.ncbi.nlm.nih.gov/pubmed/28819139
M156	I. Martinez-Reyes; N. S. Chandel	2020	Mitochondrial TCA cycle metabolites control physiology and disease	Nat Commun	Signaling Molecules & Metabolites	Signaling Pathways & Interactions			10.1038/s41467-019-13668-3	PMC6941980	31900386	https://www.ncbi.nlm.nih.gov/pubmed/31900386
M157	A. S. Monzel; J. A. Enriquez; M. Picard	2023	Multifaceted mitochondria: moving mitochondrial science beyond function and dysfunction	Nat Metab	Organelle Function & Dynamics	Signaling Pathways & Interactions			10.1038/s42255-023-00783-1	PMC10427836	37100996	https://www.ncbi.nlm.nih.gov/pubmed/37100996
M158	S. Marchi; E. Guilbaud; S. W. G. Tait; T. Yamazaki; L. Galluzzi	2023	Mitochondrial control of inflammation	Nat Rev Immunol	Signaling Molecules & Metabolites	Signaling Pathways & Interactions	Cellular & Physiological Phenotypes		10.1038/s41577-022-00760-x	PMC9310369 received consulting/advisory honoraria from Boehringer Ingelheim, AstraZeneca, OmniSEQ, Onxeo, The Longevity Labs, Inzen, Sotio, Promontory, Noxopharm, EduCom and the Luke Heller TECPR2 Foundation, and holds Promontory stock options. All other authors declare no conflicts of interest.	35879417	https://www.ncbi.nlm.nih.gov/pubmed/35879417
M159	M. M. Rinschen; J. Ivanisevic; M. Giera; G. Siuzdak	2019	Identification of bioactive metabolites using activity metabolomics	Nat Rev Mol Cell Biol	Signaling Molecules & Metabolites	Proteins & Genes	Signaling Pathways & Interactions	Protein Modification	10.1038/s41580-019-0108-4	PMC6613555	30814649	https://www.ncbi.nlm.nih.gov/pubmed/30814649
M160	F. J. Bock; S. W. G. Tait	2020	Mitochondria as multifaceted regulators of cell death	Nat Rev Mol Cell Biol	Signaling Molecules & Metabolites	Signaling Pathways & Interactions	Cellular & Physiological Phenotypes		10.1038/s41580-019-0173-8		31636403	https://www.ncbi.nlm.nih.gov/pubmed/31636403
M161	K. W. Ryu; T. S. Fung; D. C. Baker; M. Saoi; J. Park; C. A. Febres-Aldana; R. G. Aly; R. Cui; A. Sharma; Y. Fu; O. L. Jones; X. Cai; H. A. Pasolli; J. R. Cross; C. M. Rudin; C. B. Thompson	2024	Cellular ATP demand creates metabolically distinct subpopulations of mitochondria	Nature	Organelle Function & Dynamics				10.1038/s41586-024-08146-w
M162	J. Parrish; L. Li; K. Klotz; D. Ledwich; X. Wang; D. Xue	2001	Mitochondrial endonuclease G is important for apoptosis in C. elegans	Nature	Proteins & Genes	Signaling Pathways & Interactions			10.1038/35083608		11452313	https://www.ncbi.nlm.nih.gov/pubmed/11452313
M163	M. Tigano; D. C. Vargas; S. Tremblay-Belzile; Y. Fu; A. Sfeir	2021	Nuclear sensing of breaks in mitochondrial DNA enhances immune surveillance	Nature	Proteins & Genes	Signaling Pathways & Interactions			10.1038/s41586-021-03269-w		33627873	https://www.ncbi.nlm.nih.gov/pubmed/33627873
M164	S. Rath; R. Sharma; R. Gupta; T. Ast; C. Chan; T. J. Durham; R. P. Goodman; Z. Grabarek; M. E. Haas; W. H. W. Hung; P. R. Joshi; A. A. Jourdain; S. H. Kim; A. V. Kotrys; S. S. Lam; J. G. McCoy; J. D. Meisel; M. Miranda; A. Panda; A. Patgiri; R. Rogers; S. Sadre; H. Shah; O. S. Skinner; T. L. To; M. A. Walker; H. Wang; P. S. Ward; J. Wengrod; C. C. Yuan; S. E. Calvo; V. K. Mootha	2021	MitoCarta3.0: an updated mitochondrial proteome now with sub-organelle localization and pathway annotations	Nucleic Acids Res	Proteins & Genes	Signaling Pathways & Interactions			10.1093/nar/gkaa1011	PMC7778944	33174596	https://www.ncbi.nlm.nih.gov/pubmed/33174596
M165	N. Guaragnella; M. Stirpe; D. Marzulli; C. Mazzoni; S. Giannattasio	2019	Acid Stress Triggers Resistance to Acetic Acid-Induced Regulated Cell Death through Hog1 Activation Which Requires RTG2 in Yeast	Oxid Med Cell Longev	Signaling Pathways & Interactions	Signaling Molecules & Metabolites			10.1155/2019/4651062	PMC6410445	30931079	https://www.ncbi.nlm.nih.gov/pubmed/30931079
M166	M. Cap; L. Vachova; Z. Palkova	2012	Reactive oxygen species in the signaling and adaptation of multicellular microbial communities	Oxid Med Cell Longev	Signaling Molecules & Metabolites				10.1155/2012/976753	PMC3395218	22829965	https://www.ncbi.nlm.nih.gov/pubmed/22829965
M167	X. Huang; J. Liu; R. C. Dickson	2012	Down-regulating sphingolipid synthesis increases yeast lifespan	PLoS Genet	Signaling Pathways & Interactions				10.1371/journal.pgen.1002493	PMC3271065	22319457	https://www.ncbi.nlm.nih.gov/pubmed/22319457
M168	M. Wei; P. Fabrizio; J. Hu; H. Ge; C. Cheng; L. Li; V. D. Longo	2008	Life span extension by calorie restriction depends on Rim15 and transcription factors downstream of Ras/PKA, Tor, and Sch9	PLoS Genet	Proteins & Genes	Cellular & Physiological Phenotypes			10.1371/journal.pgen.0040013	PMC2213705	18225956	https://www.ncbi.nlm.nih.gov/pubmed/18225956
M169	S. W. Suzuki; J. Onodera; Y. Ohsumi	2011	Starvation induced cell death in autophagy-defective yeast mutants is caused by mitochondria dysfunction	PLoS One	Cellular & Physiological Phenotypes	Cellular & Physiological Phenotypes			10.1371/journal.pone.0017412	PMC3045454	21364763	https://www.ncbi.nlm.nih.gov/pubmed/21364763
M170	X. Huang; L. Sun; S. Ji; T. Zhao; W. Zhang; J. Xu; J. Zhang; Y. Wang; X. Wang; C. Franzini-Armstrong; M. Zheng; H. Cheng	2013	Kissing and nanotunneling mediate intermitochondrial communication in the heart	Proc Natl Acad Sci U S A	Organelle Function & Dynamics			Dynamics	10.1073/pnas.1300741110	PMC3581932	23386722	https://www.ncbi.nlm.nih.gov/pubmed/23386722
M171	D. S. Reddy	2010	Neurosteroids: endogenous role in the human brain and therapeutic potentials	Prog Brain Res	Signaling Molecules & Metabolites				10.1016/B978-0-444-53630-3.00008-7	PMC3139029	21094889	https://www.ncbi.nlm.nih.gov/pubmed/21094889
M172	J. C. Hermeling; M. Herholz; L. Baumann; E. C. Cores; A. Zecic; T. Hoppe; J. Riemer; A. Trifunovic	2022	Mitochondria-originated redox signalling regulates KLF-1 to promote longevity in Caenorhabditis elegans	Redox Biol	Signaling Molecules & Metabolites	Signaling Pathways & Interactions	Proteins & Genes		10.1016/j.redox.2022.102533	PMC9709155	36442394	https://www.ncbi.nlm.nih.gov/pubmed/36442394
M173	R. J. Mailloux	2021	An update on methods and approaches for interrogating mitochondrial reactive oxygen species production	Redox Biol	Signaling Molecules & Metabolites	Signaling Pathways & Interactions			10.1016/j.redox.2021.102044	PMC8220584	34157640	https://www.ncbi.nlm.nih.gov/pubmed/34157640
M174	N. P. Yurina; M. S. Odintsova	2009	Mitochondrial signaling: Retrograde regulation in yeast Saccharomyces cerevisiae	Russian Journal of Genetics	Signaling Pathways & Interactions				10.1134/s102279540811001x
M175	R. Desai; D. A. East; L. Hardy; D. Faccenda; M. Rigon; J. Crosby; M. S. Alvarez; A. Singh; M. Mainenti; L. K. Hussey; R. Bentham; G. Szabadkai; V. Zappulli; G. K. Dhoot; L. E. Romano; D. Xia; I. Coppens; A. Hamacher-Brady; J. P. Chapple; R. Abeti; R. A. Fleck; G. Vizcay-Barrena; K. Smith; M. Campanella	2020	Mitochondria form contact sites with the nucleus to couple prosurvival retrograde response	Sci Adv	Signaling Molecules & Metabolites	Signaling Pathways & Interactions			10.1126/sciadv.abc9955	PMC11206220	33355129	https://www.ncbi.nlm.nih.gov/pubmed/33355129
M176	E. Kafkia; A. Andres-Pons; K. Ganter; M. Seiler; T. S. Smith; A. Andrejeva; P. Jouhten; F. Pereira; C. Franco; A. Kuroshchenkova; S. Leone; R. Sawarkar; R. Boston; J. Thaventhiran; J. B. Zaugg; K. S. Lilley; C. Lancrin; M. Beck; K. R. Patil	2022	Operation of a TCA cycle subnetwork in the mammalian nucleus	Sci Adv	Signaling Molecules & Metabolites	Proteins & Genes			10.1126/sciadv.abq5206	PMC9432838	36044572	https://www.ncbi.nlm.nih.gov/pubmed/36044572
M177	H. Huang; D. Zhang; Y. Weng; K. Delaney; Z. Tang; C. Yan; S. Qi; C. Peng; P. A. Cole; R. G. Roeder; Y. Zhao	2021	The regulatory enzymes and protein substrates for the lysine beta-hydroxybutyrylation pathway	Sci Adv	Signaling Molecules & Metabolites	Proteins & Genes		Protein Modification	10.1126/sciadv.abe2771	PMC7904266	33627428	https://www.ncbi.nlm.nih.gov/pubmed/33627428
M178	K. S. Bhullar; N. Shang; E. Kerek; K. Wu; J. Wu	2021	Mitofusion is required for MOTS-c induced GLUT4 translocation	Sci Rep	Proteins & Genes	Organelle Function & Dynamics			10.1038/s41598-021-93735-2	PMC8275580	34253808	https://www.ncbi.nlm.nih.gov/pubmed/34253808
M179	N. M. Maurice; B. Bedi; Z. Yuan; J. B. Goldberg; M. Koval; C. M. Hart; R. T. Sadikot	2019	Pseudomonas aeruginosa Induced Host Epithelial Cell Mitochondrial Dysfunction	Sci Rep	Signaling Pathways & Interactions	Signaling Pathways & Interactions			10.1038/s41598-019-47457-1	PMC6695387	31417101	https://www.ncbi.nlm.nih.gov/pubmed/31417101
M180	Y. Liu; S. Liu; A. Tomar; F. S. Yen; G. Unlu; N. Ropek; R. A. Weber; Y. Wang; A. Khan; M. Gad; J. Peng; E. Terzi; H. Alwaseem; A. E. Pagano; S. Heissel; H. Molina; B. Allwein; T. C. Kenny; R. L. Possemato; L. Zhao; R. K. Hite; E. V. Vinogradova; S. S. Mansy; K. Birsoy	2023	Autoregulatory control of mitochondrial glutathione homeostasis	Science	Signaling Molecules & Metabolites	Proteins & Genes	Cellular & Physiological Phenotypes		10.1126/science.adf4154
M181	X. Wang; C. Yang; J. Chai; Y. Shi; D. Xue	2002	Mechanisms of AIF-mediated apoptotic DNA degradation in Caenorhabditis elegans	Science	Proteins & Genes	Signaling Pathways & Interactions			10.1126/science.1076194		12446902	https://www.ncbi.nlm.nih.gov/pubmed/12446902
M182	A. M. Nargund; M. W. Pellegrino; C. J. Fiorese; B. M. Baker; C. M. Haynes	2012	Mitochondrial import efficiency of ATFS-1 regulates mitochondrial UPR activation	Science	Proteins & Genes	Signaling Pathways & Interactions	Protein Localization		10.1126/science.1223560	PMC3518298	22700657	https://www.ncbi.nlm.nih.gov/pubmed/22700657
M183	D. A. Hall; H. Zhu; X. Zhu; T. Royce; M. Gerstein; M. Snyder	2004	Regulation of gene expression by a metabolic enzyme	Science	Proteins & Genes				10.1126/science.1096773		15486299	https://www.ncbi.nlm.nih.gov/pubmed/15486299
M184	L. Young; K. Leonhard; T. Tatsuta; J. Trowsdale; T. Langer	2001	Role of the ABC transporter Mdl1 in peptide export from mitochondria	Science	Proteins & Genes			Protein Localization	10.1126/science.1056957		11251115	https://www.ncbi.nlm.nih.gov/pubmed/11251115
M185	B. Westermann	2010	Mitochondrial dynamics in model organisms: what yeasts, worms and flies have taught us about fusion and fission of mitochondria	Semin Cell Dev Biol	Proteins & Genes	Organelle Function & Dynamics			10.1016/j.semcdb.2009.12.003		20006727	https://www.ncbi.nlm.nih.gov/pubmed/20006727
M186	J. D. Dodge; N. J. Browder; M. W. Pellegrino	2024	Mitochondrial recovery by the UPR(mt): Insights from C. elegans	Semin Cell Dev Biol	Proteins & Genes	Signaling Pathways & Interactions			10.1016/j.semcdb.2023.02.002		36792440	https://www.ncbi.nlm.nih.gov/pubmed/36792440
M187	M. Conte; M. Martucci; A. Chiariello; C. Franceschi; S. Salvioli	2020	Mitochondria, immunosenescence and inflammaging: a role for mitokines?	Semin Immunopathol	Proteins & Genes	Signaling Pathways & Interactions			10.1007/s00281-020-00813-0	PMC7666292	32757036
M188	B. Banoth; S. L. Cassel	2018	Mitochondria in innate immune signaling	Transl Res	Signaling Molecules & Metabolites	Proteins & Genes	Signaling Pathways & Interactions		10.1016/j.trsl.2018.07.014	PMC6218307	30165038	https://www.ncbi.nlm.nih.gov/pubmed/30165038
M189	D. Zhu; X. Li; Y. Tian	2022	Mitochondrial-to-nuclear communication in aging: an epigenetic perspective	Trends Biochem Sci	Signaling Molecules & Metabolites	Cellular & Physiological Phenotypes	Proteins & Genes	Protein Modification	10.1016/j.tibs.2022.03.008		35397926	https://www.ncbi.nlm.nih.gov/pubmed/35397926
M190	C. Lee; K. Yen; P. Cohen	2013	Humanin: a harbinger of mitochondrial-derived peptides?	Trends Endocrinol Metab	Proteins & Genes	Signaling Pathways & Interactions	Signaling Molecules & Metabolites		10.1016/j.tem.2013.01.005	PMC3641182	23402768	https://www.ncbi.nlm.nih.gov/pubmed/23402768
M191	J. C. Newman; E. Verdin	2014	Ketone bodies as signaling metabolites	Trends Endocrinol Metab	Signaling Molecules & Metabolites	Signaling Pathways & Interactions			10.1016/j.tem.2013.09.002	PMC4176946	24140022	https://www.ncbi.nlm.nih.gov/pubmed/24140022
M192	S. Fernandez-Veledo; V. Ceperuelo-Mallafre; J. Vendrell	2021	Rethinking succinate: an unexpected hormone-like metabolite in energy homeostasis	Trends Endocrinol Metab	Signaling Molecules & Metabolites	Signaling Pathways & Interactions			10.1016/j.tem.2021.06.003		34301438	https://www.ncbi.nlm.nih.gov/pubmed/34301438
M193	J. J. Collier; M. Olahova; T. G. McWilliams; R. W. Taylor	2023	Mitochondrial signalling and homeostasis: from cell biology to neurological disease	Trends Neurosci	Signaling Pathways & Interactions	Organelle Function & Dynamics			10.1016/j.tins.2022.12.001		36635110	https://www.ncbi.nlm.nih.gov/pubmed/36635110
M194	S. Horiuchi; S. Namba; N. Saeki; A. Satoh; H. Moriya	2022	Identification of uncharacterized proteins potentially localized to mitochondria (UPMs) in Saccharomyces cerevisiae using a fluorescent protein unstable in the cytoplasm	Yeast	Proteins & Genes			Protein Localization	10.1002/yea.3685		34913195	https://www.ncbi.nlm.nih.gov/pubmed/34913195
M195	S. Hasim; E. N. Vaughn; D. Donohoe; D. M. Gordon; S. Pfiffner; T. B. Reynolds	2018	Influence of phosphatidylserine and phosphatidylethanolamine on farnesol tolerance in Candida albicans	Yeast	Organelle Function & Dynamics				10.1002/yea.3297	PMC5893404	29143357	https://www.ncbi.nlm.nih.gov/pubmed/29143357
M196	A. Chelstowska; Z. Liu; Y. Jia; D. Amberg; R. A. Butow	1999	Signalling between mitochondria and the nucleus regulates the expression of a newd-lactate dehydrogenase activity in yeast	Yeast	Signaling Pathways & Interactions				10.1002/(sici)1097-0061(19990930)15:13<1377::Aid-yea473>3.0.Co;2-0
M197	M. E. Druseikis; S. Covo	2024	Synthetic lethality between toxic amino acids, RTG-target genes and chaperones in Saccharomyces cerevisiae	Yeast	Proteins & Genes				10.1002/yea.3975		39078098	https://www.ncbi.nlm.nih.gov/pubmed/39078098
M198	钱跹; 赵亮; 吕磊; 张海; 李悦悦; 张国庆	2014	色谱-质谱联用技术测定人体内类固醇激素的研究进展	药学实践杂志	Signaling Molecules & Metabolites
M199	X. R. Bao; S. E. Ong; O. Goldberger; J. Peng; R. Sharma; D. A. Thompson; S. B. Vafai; A. G. Cox; E. Marutani; F. Ichinose; W. Goessling; A. Regev; S. A. Carr; C. B. Clish; V. K. Mootha	2016	Mitochondrial dysfunction remodels one-carbon metabolism in human cells	Elife	Signaling Molecules & Metabolites	Signaling Molecules			10.7554/eLife.10575	PMC4911214	27307216	https://www.ncbi.nlm.nih.gov/pubmed/27307216
M200	D. Cotter; P. Guda; E. Fahy; S. Subramaniam	2004	MitoProteome: mitochondrial protein sequence database and annotation system	Nucleic Acids Res	Proteins & Genes	Protein Localization	Protein		10.1093/nar/gkh048	PMC308782	14681458
M201	D. M. Dacey; H. W. Liao; B. B. Peterson; F. R. Robinson; V. C. Smith; J. Pokorny; K. W. Yau; P. D. Gamlin	2005	Melanopsin-expressing ganglion cells in primate retina signal colour and irradiance and project to the LGN	Nature	Proteins & Genes	Protein Localization	Protein Localization		10.1038/nature03387		15716953	https://www.ncbi.nlm.nih.gov/pubmed/15716953
M202	M. K. Gilson; T. Liu; M. Baitaluk; G. Nicola; L. Hwang; J. Chong	2016	BindingDB in 2015: A public database for medicinal chemistry, computational chemistry and systems pharmacology	Nucleic Acids Res	Signaling Molecules & Metabolites	Signaling Molecules	Pathway Regulation		10.1093/nar/gkv1072	PMC4702793	26481362
M203	Y. Guo; H. Wen; Z. Chen; M. Jiao; Y. Zhang; D. Ge; R. Liu; J. Gu	2024	Conjoint analysis of succinylome and phosphorylome reveals imbalanced HDAC phosphorylation-driven succinylayion dynamic contibutes to lung cancer	Brief Bioinform	Proteins & Genes	Protein Localization	Protein Modification		10.1093/bib/bbae415	PMC11343571	39179249	https://www.ncbi.nlm.nih.gov/pubmed/39179249
M204	R. Jagasia; P. Grote; B. Westermann; B. Conradt	2005	DRP-1-mediated mitochondrial fragmentation during EGL-1-induced cell death in C. elegans	Nature	Proteins & Genes	Protein Localization	Dynamics Metrics	Pathway Regulation	10.1038/nature03316		15716954
M205	M. Kanehisa; M. Furumichi; M. Tanabe; Y. Sato; K. Morishima	2017	KEGG: new perspectives on genomes, pathways, diseases and drugs	Nucleic Acids Res	Signaling Molecules & Metabolites	Signaling Molecules	Pathway Regulation		10.1093/nar/gkw1092	PMC5210567	27899662
M206	D. Kaur; A. Arora; S. Patiyal; G. P. S. Raghava	2023	Hmrbase2: a comprehensive database of hormones and their receptors	Hormones (Athens)	Signaling Molecules & Metabolites	Signaling Molecules	Pathway Regulation		10.1007/s42000-023-00455-5		37291365
M207	A. M. Kogelnik; M. T. Lott; M. D. Brown; S. B. Navathe; D. C. Wallace	1998	MITOMAP: a human mitochondrial genome database--1998 update	Nucleic Acids Res	Proteins & Genes	Gene/Protein Expression			10.1093/nar/26.1.112	PMC147233	9399813
M208	J. Lees; F. Pertille; P. Lotvedt; P. Jensen; C. G. Bosagna	2023	The mitoepigenome responds to stress, suggesting novel mito-nuclear interactions in vertebrates	BMC Genomics	Proteins & Genes	Gene/Protein Expression			10.1186/s12864-023-09668-9	PMC10515078	37736707	https://www.ncbi.nlm.nih.gov/pubmed/37736707
M209	A. Noronha; J. Modamio; Y. Jarosz; E. Guerard; N. Sompairac; G. Preciat; A. D. Daníelsdóttir; M. Krecke; D. Merten; H. S. Haraldsdóttir; A. Heinken; L. Heirendt; S. Magnúsdóttir; D. A. Ravcheev; S. Sahoo; P. Gawron; L. Friscioni; B. Garcia; M. Prendergast; A. Puente; M. Rodrigues; A. Roy; M. Rouquaya; L. Wiltgen; A. Žagare; E. John; M. Krueger; I. Kuperstein; A. Zinovyev; R. Schneider; R. M. T. F…	2019	The Virtual Metabolic Human database: integrating human and gut microbiome metabolism with nutrition and disease	Nucleic Acids Res	Signaling Molecules & Metabolites	Signaling Molecules			10.1093/nar/gky992	PMC6323901	30371894
M210	R. Oughtred; C. Stark; B. J. Breitkreutz; J. Rust; L. Boucher; C. Chang; N. Kolas; L. O'Donnell; G. Leung; R. McAdam; F. Zhang; S. Dolma; A. Willems; J. Coulombe-Huntington; A. Chatr-Aryamontri; K. Dolinski; M. Tyers	2019	The BioGRID interaction database: 2019 update	Nucleic Acids Res	Signaling Pathways & Interactions	Molecular Interactions			10.1093/nar/gky1079	PMC6324058	30476227
M211	D. Szklarczyk; A. L. Gable; D. Lyon; A. Junge; S. Wyder; J. Huerta-Cepas; M. Simonovic; N. T. Doncheva; J. H. Morris; P. Bork; L. J. Jensen; C. V. Mering	2019	STRING v11: protein-protein association networks with increased coverage, supporting functional discovery in genome-wide experimental datasets	Nucleic Acids Res	Signaling Pathways & Interactions	Molecular Interactions			10.1093/nar/gky1131	PMC6323986	30476243
M212	D. S. Wishart; A. Guo; E. Oler; F. Wang; A. Anjum; H. Peters; R. Dizon; Z. Sayeeda; S. Tian; B. L. Lee; M. Berjanskii; R. Mah; M. Yamamoto; J. Jovel; C. Torres-Calzada; M. Hiebert-Giesbrecht; V. W. Lui; D. Varshavi; D. Varshavi; D. Allen; D. Arndt; N. Khetarpal; A. Sivakumaran; K. Harford; S. Sanford; K. Yee; X. Cao; Z. Budinski; J. Liigand; L. Zhang; J. Zheng; R. Mandal; N. Karu; M. Dambrova; H.…	2022	HMDB 5.0: the Human Metabolome Database for 2022	Nucleic Acids Res	Signaling Molecules & Metabolites	Signaling Molecules			10.1093/nar/gkab1062	PMC8728138	34986597
M213		2023	UniProt: the Universal Protein Knowledgebase in 2023	Nucleic Acids Res	Proteins & Genes	Protein Localization			10.1093/nar/gkac1052	PMC9825514	36408920
M214	M. Ramirez-Gaona; A. Marcu; A. Pon; A. C. Guo; T. Sajed; N. A. Wishart; N. Karu; Y. Djoumbou Feunang; D. Arndt; D. S. Wishart	2017	YMDB 2.0: a significantly expanded version of the yeast metabolome database	Nucleic Acids Res	Signaling Molecules & Metabolites	Signaling Molecules			10.1093/nar/gkw1058	PMC5210545	27899612
M215	Y. Zhu; Y. Li; Y. Wang; L. Wang; P. Shi; X. Du; Y. Zhang; Y. Song; Z. Zhu	2022	Mitochondrial DNA polymorphisms in COX1 affect the lifespan of Caenorhabditis elegans through nuclear gene dct-15	Gene	Proteins & Genes	Signaling Pathways & Interactions			10.1016/j.gene.2022.146776		36063972
M216	D. Zhang; L. Sun; H. Zhu; L. Wang; W. Wu; J. Xie; J. Gu	2012	Microglial LOX-1 reacts with extracellular HSP60 to bridge neuroinflammation and neurotoxicity	Neurochem Int	Proteins & Genes	Signaling Pathways & Interactions			10.1016/j.neuint.2012.07.019		22847064	https://www.ncbi.nlm.nih.gov/pubmed/22847064
M217	J. Li; J. Cui; X. Li; D. Zhu; Z. Chen; X. Huang; Y. Wang; Q. Wu; Y. Tian	2025	TMBIM-2 orchestrates systemic mitochondrial stress response via facilitating Ca2+ oscillations	J Cell Biol	Proteins & Genes	Signaling Pathways & Interactions			10.1083/jcb.202408050	PMC11917168	40100072	https://www.ncbi.nlm.nih.gov/pubmed/40100072
M218	K. Yoshioka; T. Sugimoto; M. Oyabu; N. Ito; A. Kodama; Y. Kamei; S. I. Imai	2025	Human plasma-derived eNAMPT-containing extracellular vesicles promote NAD(+) biosynthesis and thermogenesis in mice	NPJ Aging	Proteins & Genes	Signaling Pathways & Interactions			10.1038/s41514-025-00297-y		41285826
M219	I. E. Kovaleva; A. A. Garaeva; P. M. Chumakov; A. G. Evstafieva	2016	Intermedin/adrenomedullin 2 is a stress-inducible gene controlled by activating transcription factor 4	Gene	Proteins & Genes	Signaling Pathways & Interactions			10.1016/j.gene.2016.06.037		27328454
M220	X. Teng; J. Song; G. Zhang; Y. Cai; F. Yuan; J. Du; C. Tang; Y. Qi	2011	Inhibition of endoplasmic reticulum stress by intermedin1–53 protects against myocardial injury through a PI3 kinase–Akt signaling pathway	Journal of Molecular Medicine	Proteins & Genes	Signaling Pathways & Interactions			10.1007/s00109-011-0808-5			https://doi.org/10.1007/s00109-011-0808-5
M221	F. M. Fisher; E. Maratos-Flier	2016	Understanding the Physiology of FGF21	Annu Rev Physiol	Proteins & Genes	Signaling Pathways & Interactions			10.1146/annurev-physiol-021115-105339		26654352	https://www.ncbi.nlm.nih.gov/pubmed/26654352
M222	J. Yan; Y. Nie; J. Cao; M. Luo; M. Yan; Z. Chen; B. He	2021	The Roles and Pharmacological Effects of FGF21 in Preventing Aging-Associated Metabolic Diseases	Front Cardiovasc Med	Proteins & Genes	Signaling Pathways & Interactions			10.3389/fcvm.2021.655575	PMC8044345	33869312	https://www.ncbi.nlm.nih.gov/pubmed/33869312

## Sheet: Sheet2
		Category	Specific Data Type	Notes & Examples
		1. Signaling Molecules & Metabolites	Signaling Molecules	ROS
				Calcium (Ca²⁺)
				ATP/ADP/AMP
				NAD+/NADH
				Mitochondrial metabolite （succinate）
			Second Messengers	cAMP, cGMP
		2. Proteins & Genes	Gene/Protein Expression	Gene expression
				Protein abundance
			Protein Modification & Localization	Protein phosphorylation
				Protein acetylation
				Protein subcellular localization
				Mitochondrial translocation
		3. Organelle Function & Dynamics	Functional Metrics	Mitochondrial membrane potential (ΔΨm)
				Mitochondrial permeability transition pore (mPTP) opening
				Mitochondrial respiration (OCR)
				Mitophagy activity
			Dynamics Metrics	Mitochondrial fusion/fission
				Mitochondrial morphology
		4. Signaling Pathways & Interactions	Pathway Regulation	Pathway activation/inhibition （AMPK pathway activation, Apoptosis signaling）
				Upstream/downstream regulator
			Molecular Interactions	Protein-protein interaction (PPI)
				Protein-DNA interaction
		5. Cellular & Physiological Phenotypes	Cellular Phenotype	Apoptosis
				Cell proliferation
				Metabolic reprogramming
			Physiological/Pathological Association	Association with disease
				Lifespan/aging data
